# Supplementary material for: Genetics of Obesity in East Asians
Source: Front Genet. 2020 Oct 20;11:575049. doi: 10.3389/fgene.2020.575049 (PMC7606890; doi:10.3389/fgene.2020.575049)
Supplement: Supplementary file 1 [file Data_Sheet_1.xlsx]

## Sheet: Table of Contents
Genetics of Obesity in East Asians
Contents in Supplementary Tables.
Supplementary Table 1		92 indexed variants identified in cohorts of European and Asian ancestries
Supplementary Table 2		Studies conducted in cohorts of African ancestry
Supplementary Table 3		Obesity susceptibility loci identified in cohorts of African ancestry

## Sheet: Supplementary Table S1
Supplementary table 1. 92 indexed variants identified in cohorts of European and Asian ancestries
SNP	Chra	Candidate Gene(s)b	Asian ancestry							European ancestry						Replicatedf
			Alleles c	RAFc,d,h	Beta-Estimates c (SE)e	p-value	Reference	Sample Sizeg		Allelesc	RAFc,d,h	Beta-Estimates c(SE)e	p-value	Reference	Sample Sizeg
			ALT/REFd							ALT/REFd
1) 42 loci Identified in previously European GWAS at p<5.0E-8 and replicated in Asian populations (p<0.05).
rs571312	18	MC4R	A/C	0.179	0.045(0.0062)	2.27E-13	Wen et al.2014;Dorajoo et al.2012	134091		A/C	0.215	0.23(0.06)	6.00E-42	Speliotes et al.2010	249796	+
rs713586	2	ADCY3,DNAJC27	C/T	0.46	0.025(0.006)	5.00E-13	Akiyama et al.2017	173430		C/T	0.464	0.14(0.04)	6.00E-22	Speliotes et al.2010	249796	+
rs12149832	16	FTO	A/G	0.13	0.073(0.008)	5.00E-22	Okada et al.2012	62245		A/G	0.42	0.077(0.005)	5.60E-58	Akiyama et al.2017	322154	+
rs2030323	11	BDNF	C/A	0.519	0.046(0.006)	4.00E-16	Okada et al.2012	62245		C/A	0.8	0.0506(0.017)	7.00E-09	Speliotes et al.2010	249796	+
rs9939609	16	FTO	A/T	0.139	0.335(0.07)	1.50E-07	Cho et al.2009	16703		A/T	0.417	0.33(0.06)	4.00E-51	Willer et al.2009	91469	+
rs2331841	18	MC4R	A/G	0.195	0.046(0.007)	2.00E-11	Okada et al.2012	62245		A/G	0.424	0.035(0.005)	1.20E-13	Speliotes et al.2010; Okada et al.2012	249796	+
rs11191580	10	NT5C2	C/T	0.285	0.0295(0.0105)	4.00E-08	Wen et al.2014	134091		C/T	0.088	0.0312	2.00E-11	Locke et al.2015	324919	+
rs1558902	16	FTO	A/T	0.131	0.0756(0.0070)	6.63E-27	Wen et al.2014;Okada et al.2012	134091		A/T	0.428	0.081(0.006)	2.00E-223	Akiyama et al.2017	322154	+
rs11030104	11	BDNF	G/A	0.486	-0.048(0.01)	2.36E-20	Wen et al.2014	134091		G/A	0.192	-0.0415(0.0075)	7.00E-30	Locke et al.2015	324919	+
rs574367	1	SEC16B,AL136114.1	T/G	0.165	0.058(0.013)	1.93E-19	Wen et al.2014	134091		T/G	0.213	0.0427(0.0056)	1.95E-14	Speliotes et al.2010; Thorleifsson et al.2009	249796	+
rs591166	18	MC4R,AC090771.1,RNU4-17P	A/T	0.196	0.0464(0.0062)	7.24E-14	Wen et al.2014	134091		A/T	0.427	0.0344(0.0045)	1.20E-14	Loos et al.2008; Thorleifsson et al.2009	83634	+
rs12463617	2	TMEM18,AC093326.1	C/T	0.93	0.0635(0.0175)	2.08E-12	Wen et al.2014	134091		C/T	0.827	0.1(0.024)	3.00E-17	Graff et al.2017	184429	+
rs7647305	3	ETV5,DGKG	C/T	0.921	0.049(0.02)	1.67E-02	Hotta et al.2008;Ng et al.2010;Dorajoo et al.2012	16703		C/T	0.8	0.036	7.00E-31	Hoffmann et al.2018	747090	+
rs16858082	4	GNPDA2,THAP12P9,AC108467.1	C/T	0.676	-0.0324(0.0055)	3.79E-09	Wen et al.2014	134091		C/T	0.408	-0.0290(0.0045)	9.51E-11	Speliotes et al.2010	249796	+
rs633715	1	LOC101928778,SEC16B,AL136114.1	C/T	0.1723	0.049(0.008)	1.00E-33	Akiyama et al.2017	173430		C/T	0.196	0.05(0.0105)	2.00E-21	Graff et al.2017; Berndt et al.2013	184429	+
rs7903146	10	TCF7L2	T/C	0.026	-0.056(0.016)	9.00E-12	Akiyama et al.2017	173430		T/C	0.256	-0.0178(0.0038)	2.00E-23	Akiyama et al.2017	322154	+
rs6567160	18	AC090771.2, RNU4-17P	C/T	0.178	0.052(0.008)	8.00E-37	Akiyama et al.2017	173430		C/T	0.21	0.0552(0.0042)	8.00E-184	Pulit et al.2019	374756	+
rs543874	1	SEC16B	G/A	0.171	0.047(0.004)	1.49E-28	Akiyama et al.2017	173430		G/A	0.18	0.0479(0.0039)	3.00E-125	Pulit et al.2019	374756	+
rs2256332	3	ITIH4	A/G	0.363	0.0296(0.0055)	6.39E-08	Wen et al.2014	134091		A/G	0.38	NA	5.00E-17	Kichaev et al.2019	458000	+
rs2531995	16	ADCY9	T/C	0.315	0.0315(0.0058)	7.29E-08	Wen et al.2014	134091		T/C	0.608	0.025	9.00E-15	Winkler et al.2015	309889	+
rs4776970	15	MAP2K5	T/A	0.77	- 0.0255(0.0171)	2.00E-09	Wen et al.2012	83048		T/A	0.344	- 0.026	4.00E-24	Hoffmann et al.2018	747090	+
rs9568867	13	OLFM4,LINC01065,LINC00558	A/G	0.26	0.0310(0.008)	1.00E-14	Akiyama et al.2017	173430		A/G	0.13	0.0484(0.0174)	3.00E-08	Berndt et al. 2013	338135	+
rs6548238	2	TMEM18	C/T	0.93	0.0146(0.0027)	2.40E-14	Hotta et al.2009	2865		C/T	0.826	0.265(0.075)	1.00E-18	Willer et al.2009	91469	+
rs4854344	2	TMEM18	T/G	0.93	0.0147(0.0028)	1.80E-04	Hotta et al.2009	2865		T/G	0.826	0.088(0.019)	2.00E-19	Graff et al.2017	184429	+
rs7561317	2	TMEM18	G/A	0.913	0.01475(0.0028)	1.50E-04	Hotta et al.2009;Ng et al.2010	2865		G/A	0.826	0.0612(0.0143)	4.00E-17	Thorleifsson et al.2009	83634	+
rs10938397	4	GNPDA2	G/A	0.287	0.0117(0.0013)	3.58E-04	Hotta et al.2009;Ng et al.2010; Dorajoo et al.2012	16703		G/A	0.439	0.0322(0.0032)	2.00E-86	Pulit et al.2019	374756	+
rs7138803	12	FAIM2	A/G	0.274	0.0113(0.0012)	4.50E-02	Hotta et al.2009;Ng et al.2010; Dorajoo et al.2012	16703		A/G	0.338	0.0297(0.0037)	3.00E-71	Pulit et al.2019	374756	+
rs17782313	18	MC4R,RNU4-17P,AC090771.1	C/T	0.179	0.0114(0.0014)	4.90E-02	Hotta et al.2009;Cho et al.2009	2865		C/T	0.214	0.2(0.08)	5.00E-18	Willer et al.2009; Loos et al.2008	91469	+
rs3810291	19	TMEM160	A/G	0.29	0.0333(0.0068)	8.98E-07	Wen et al.2014	134091		A/G	0.663	0.0279	1.00E-19	Winkler et al.2015	309889	+
rs2815752	1	NEGR1	A/G	0.91	0.0204(0.0096)	3.44E-02	Hotta et al.2009;Dorajoo et al.2012;Wen et al.2014	134091		A/G	0.62	0.13(0.04)	2.00E-223	Speliotes et al.2010	249796	+
rs11604680	11	MTCH2	G/A	0.28	0.0235(0.0056)	2.95E-05	Wen et al.2014	134091		G/A	0.323	0.0273(0.0047)	5.92E-09	Willer et al.2009;Wen et al.2014	91469	+
rs4788102	16	SH2B1	A/G	0.1	0.0218(0.0077)	4.54E-03	Hotta et al.2009; Wen et al.2014	134091		A/G	0.4	0.0318(0.0078)	8.00E-15	Graff et al.2017	184429	+
rs2287019	19	QPCTL,GIPR	T/C	0.17	-0.052(0.018)	3.46E-03	Dorajoo et al.2012	11397		T/C	0.197	-0.035(0.007)	2.00E-18	Locke et al.2015	324919	+
rs10767664	11	BDNF	A/T	0.52	0.039(0.014)	4.95E-03	Dorajoo et al.2012	11397		A/T	0.8	0.19(0.06)	5.00E-26	Speliotes et al.2010	249796	+
rs2241423	15	MAP2K5;SKOR1	A/G	0.6	-0.029(0.014)	3.43E-02	Dorajoo et al.2012	11397		A/G	0.19	-0.13(0.04)	1.00E-18	Speliotes et al.2010	249796	+
rs10513801	3	SFRS10/ETV5	G/T	0.07	- 0.0616(0.0153)	5.43E-05	Wen et al.2014	134091		G/T	0.12	- 0.0464(0.0065)	6.00E-49	Pulit et al.2019	374756	+
rs9299	17	HOXB5	T/C	0.5	0.0227(0.0057)	7.27E-05	Wen et al.2014	134091		T/C	0.67	NA	7.00E-09	Kichaev et al.2019	458000	+
rs4735692	8	HNF4G	G/A	0.61	- 0.0187(0.0062)	2.71E-03	Wen et al.2014	134091		G/A	0.41	-0.0250(0.0045)	1.90E-08	Berndt et al. 2013;Wen et al.2014	338135	+
rs17150703	8	MSRA	A/G	0.17	- 0.0140(0.0070)	4.53E-02	Wen et al.2014	134091		A/G	0.11	NA	2.00E-11	Wang et al.2019;Wen et al.2014	346393	+
rs16851483	3	RASA2	T/G	0.25	0.0171(0.0061)	5.27E-03	Locke et al.2015	5369		T/G	0.056	0.0352(0.0062)	5.00E-25	Pulit et al.2019	374756	+
rs6499640	16	FTO	A/G	0.166	0.05(0.04)	1.40E-02	Ng et al.2010	7705		A/G	0.607	0.0525(0.0143)	4.00E-13	Thorleifsson et al.2009	83634	+
rs3751812	16	FTO	T/G	0.167	0.13(0.05)	4.50E-08	Ng et al.2010	7705		T/G	0.414	0.08(0.007)	6.00E-108	Graff et al.2017	184429	+
2) 6 loci is significant association with BMI (p<5.0E-8) in Asian but not in European populations(p>5.0E-8).
rs11671664	19	GIPR,QPCTL	A/G	0.409	-0.046(0.004)	3.47E-12	Okada et al.2012;Wen et al.2014	134091		A/G	0.109	-0.028(0.005)	1.45E-07	Akiyama et al.2017	322154	-
rs6545814	2	ADCY3,RBJ	G/A	0.399	0.033(0.01)	1.3E-10	Wen et al.2012; Wen et al.2014	134091		G/A	0.424	0.0227(0.0045)	3.29E-07	Speliotes et al.2010;Wen et al.2012	249796	-
rs2206734	6	CDKAL1	T/C	0.364	-0.039(0.006)	1.40E-11	Okada et al.2012	62245		T/C	0.181	-0.017(0.006)	4.9E-03	Speliotes et al.2010	249796	-
rs11142387	9	KLF9	C/A	0.321	0.04(0.007)	1.3E-09	Okada et al.2012	62245		C/A	0.529	0.003(0.005)	5.00E-01	Speliotes et al.2010	249796	-
rs516636	1	SEC16B,AL136114.1	A/C	0.172	0.05(0.008)	3.40E-09	Okada et al.2012	62245		A/C	0.187	0.023(0.027)	4.00E-01	Speliotes et al.2010	249796	-
rs10208649	2	PSME4	C/T	0.0058	-0.111 (0.016)	4.95E-12	Akiyama et al.2017	173430		C/T	0.068	-0.003(0.008)	6.50E-01	Akiyama et al.2017	322154	-
3) 23 loci Identified in previously European GWAS at p<5.0E-8 and not replicated in Asian populations (p>0.05).
rs1514175	1	TNNI3K	G/A	0.26	-0.013(0.015)	3.88E-01	Dorajoo et al.2012;	11397		G/A	0.57	-0.07(0.04)	8.00E-14	Speliotes et al.2010	249796	-
rs29941	19	KCTD15	G/A	0.22	0.115(0.015)	4.06E-01	Dorajoo et al.2012;Hotta et al.2008;Ng et al.2010;Wen et al.2014	11397		G/A	0.667	0.017(0.006)	2.00E-10	Akiyama et al.2017	322154	-
rs2568958	1	NEGR1	A/G	0.91	0.0118(0.0021)	1.30E-01	Hotta et al.2009	2865		A/G	0.63	0.0253(0.0033)	1.00E-53	Pulit et al.2019	374756	-
rs7498665	16	SH2B1	G/A	0.11	0.05(0.06)	1.15E-01	Ng et al.2010	7705		G/A	0.4	0.0285(0.0035)	1.00E-66	Pulit et al.2019	374756	-
rs12970134	18	MC4R	A/G	0.173	0.02(0.04)	2.68E-01	Hotta et al.2009;Ng et al.2010	7705		A/G	0.24	0.0438(0.0122)	1.00E-12	Thorleifsson et al.2009	83634	-
rs11084753	19	KCTD15	G/A	0.324	0.0107(0.0011)	2.60E-01	Hotta et al.2009	2865		G/A	0.672	0.06(0.07)	2.00E-08	Willer et al.2009	91469	-
rs987237	6	TFAP2B	G/A	0.16	0.029(0.018)	1.06E-01	Dorajoo et al.2012	11397		G/A	0.2	0.13(0.06)	3.00E-20	Speliotes et al.2010	249796	-
rs2112347	5	SLC25A5P9,POC5	G/T	0.56	-0.021(0.014)	1.22E-01	Dorajoo et al.2012	11397		G/T	0.39	-0.0276(0.0036)	1.00E-61	Pulit et al.2019	374756	-
rs206936	6	NUDT3,HMGA1	G/A	0.476	0.019(0.014)	1.67E-01	Dorajoo et al.2012	11397		G/A	0.204	0.06(0.04)	3.00E-08	Speliotes et al.2010	249796	-
rs10968576	9	LINGO2	G/A	0.167	0.0162(0.0088)	6.65E-02	Wen et al.2014; Dorajoo et al.2012	134091		G/A	0.342	0.025(0.007)	2.00E-14	Locke et al.2015	324919	-
rs1555543	1	PTBP2	C/A	0.89	0.004(0.019)	8.40E-01	Dorajoo et al.2012	11397		C/A	0.587	0.06(0.04)	4.00E-10	Speliotes et al.2010	249796	-
rs1424233	16	MAF	C/T	0.36	NA	4.44E-01	Dorajoo et al.2012;Hotta et al.2009	11397		C/T	0.53	NA	2.00E-08	Meyre et al.2009	16982	-
rs10838738	11	MTCH2	G/A	0.3	0.0096(0.0011)	4.90E-01	Hotta et al.2009;Ng et al.2010	2865		G/A	0.359	0.07(0.06)	5.00E-09	Willer et al.2009	91469	-
rs2075650	19	TOMM40	G/A	0.096	- 0.0127(0.0090)	1.61E-01	Wen et al.2014	134091		G/A	0.155	-0.0245(0.0045)	7.00E-26	Pulit et al.2019	374756	-
rs17381664	1	ZZZ3	C/T	0.002	0.0723(0.0565)	2.01E-01	Wen et al.2014	134091		C/T	0.37	0.021	3.00E-15	Winkler et al.2015	309889	-
rs4771122	13	MTIF3	A/G	0.225	- 0.0040(0.0075)	5.91E-01	Wen et al.2014	134091		A/G	0.26	- 0.09(0.06)	9.00E-10	Speliotes et al.2010	249796	-
rs3849570	3	GBE1	A/C	0.51	-0.0044(0.005)	3.69E-01	Locke et al.2015	5369		A/C	0.36	0.0134(0.0034)	7.00E-15	Pulit et al.2019	374756	-
rs4740619	9	C9orf93	C/T	0.76	0.0042(0.006)	4.77E-01	Locke et al.2015	5369		C/T	0.45	-0.0189(0.0029)	3.00E-31	Pulit et al.2019	374756	-
rs2033529	6	TDRG1	G/A	0.204	-0.0037(0.0059)	5.29E-01	Locke et al.2015	5369		G/A	0.276	0.0201(0.0031)	2.00E-29	Pulit et al.2019	374756	-
rs2176598	11	HSD17B12	C/T	0.86	0.0031(0.008)	6.96E-01	Locke et al.2015	5369		C/T	0.76	-0.0175	1.00E-08	Winkler et al.2015	309889	-
rs1441264	13	MIR548A2	A/G	0.603	-0.0022(0.0054)	6.87E-01	Locke et al.2015	5369		A/G	0.608	NA	3.00E-21	Kichaev et al.2019	458000	-
rs7164727	15	LOC100287559	T/C	0.27	-0.0033(0.0058)	5.68E-01	Locke et al.2015	5369		T/C	0.668	0.019(0.006)	4.00E-09	Locke et al.2015	324919	-
rs925946	11	LIN7C,BDNF-AS	G/T	0.061	-0.04(0.07)	2.57E-01	Hotta et al.2009;Ng et al.2010	7705		G/T	0.285	-0.0385(0.0123)	9.00E-10	Thorleifsson et al.2009	83634	-
4) 21 loci are neither significant association with BMI in European GWAS (p>5.0E-8) nor in Asian populations (p>5.0E-8)
rs4377469	3	CCK	T/G	0.701	0.039(0.007)	1.60E-07	Okada et al.2012	62245		T/G	0.898	0.018(0.033)	5.80E-01	Speliotes et al.2010	249796	-
rs10993160	9	ZNF169	G/A	0.802	-0.053(0.011)	5.50E-07	Okada et al.2012	62245		G/A	0.957	-0.025(0.012)	3.50E-02	Speliotes et al.2010	249796	-
rs9473924	6	TFAP2B	T/G	0.304	0.0308(0.0061)	3.77E-07	Wen et al.2014	134091		T/G	0.31	0.0660(0.0251)	8.56E-03	Speliotes et al.2010; Wen et al.2012	249796	-
rs888789	5	FLJ35779	G/A	0.53	- 0.0240(0.0052)	4.42E-06	Wen et al.2014	134091		G/A	0.48	-0.0176(0.0046)	1.24E-04	Speliotes et al.2010	249796	-
rs897057	12	FAIM2	C/T	0.73	0.0287(0.0068)	2.24E-05	Wen et al.2014	134091		C/T	0.71	0.0251(0.0049)	2.70E-07	Speliotes et al.2010	249796	-
rs10160804	11	RPL27A	A/C	0.48	0.0212(0.0051)	3.50E-05	Wen et al.2014	134091		A/C	0.6	0.0206(0.0046)	6.26E-06	Speliotes et al.2010	249796	-
rs4713766	6	NUDT3	A/C	0.094	0.0420(0.0104)	5.49E-05	Wen et al.2014	134091		A/C	0.021	0.0414(0.0138)	2.66E-03	Speliotes et al.2010	249796	-
rs7701094	5	ZNF608	C/G	0.468	0.0292(0.0082)	3.78E-04	Wen et al.2014	134091		C/G	0.4438	0.0171(0.0047)	3.16E-04	Speliotes et al.2010	249796	-
rs1861411	2	FANCL	G/A	0.58	- 0.0183(0.0053)	5.14E-04	Wen et al.2014	134091		G/A	0.46	-0.0125(0.0045)	5.01E-03	Guo et al.2013	156932	-
rs7503807	17	RPTOR	C/A	0.3	- 0.0191(0.0066)	4.06E-03	Wen et al.2014	134091		C/A	0.43	-0.0196(0.0045)	1.10E-05	Berndt et al. 2013	25859	-
rs7989336	13	HS6ST3	A/G	0.5	0.0151(0.0061)	1.41E-02	Wen et al.2014	134091		A/G	0.5	0.0188(0.0045)	2.33E-05	Berndt et al. 2013	25859	-
rs1211166	9	NTRK2	A/G	0.79	0.0135(0.0060)	2.60E-02	Wen et al.2014	134091		A/G	0.81	0.0122(0.0055)	2.82E-02	Guo et al.2013	156932	-
rs10913469	1	SEC16B	C/T	0.194	0.0132(0.0016)	1.20E-05	Hotta et al.2009;Ng et al.2010; Dorajoo et al.2012	2865		C/T	0.178	0.0336(0.0122)	6.00E-08	Thorleifsson et al.2009	83634	-
rs10501087	11	BDNF-AS	C/T	0.48	-0.0113(0.0012)	3.80E-02	Hotta et al.2009	2865		C/T	0.19	-0.07280.029)	7.00E-07	Ng et al.2017	322154	-
rs4712652	6	PRL	A/G	0.858	0.0098(0.0014)	7.90E-01	Hotta et al.2009	2865		A/G	0.597	0.0125(0.0023)	3.00E-07	Meyre et al.2009	16982	-
rs1805081	18	NPC1	C/T	0.25	0.003(0.016)	8.55E-01	Dorajoo et al.2012;Hotta et al.2008	11397		C/T	0.42	NA	8.00E-08	Meyre et al.2009	16982	-
rs2783963	1	SDCCAG8	G/A	0.93	0.0153(0.0118)	1.96E-01	Wen et al.2014	134091		G/A	0.87	0.0179(0.0070)	1.09E-02	Speliotes et al.2010	249796	-
rs13041126	20	MRPS33P4	C/T	0.3	- 0.0071(0.0067)	2.88E-01	Wen et al.2014	134091		C/T	0.26	- 0.0229(0.0048)	2.16E-06	Berndt et al. 2013	25859	-
rs11624704	14	NRXN3	C/A	0.07	- 0.0077(0.0097)	4.27E-01	Wen et al.2014	134091		C/A	0.12	- 0.0009(0.0066)	8.89E-01	Speliotes et al.2010	249796	-
rs16933812	9	PAX5	T/G	0.76	- 0.0042(0.0071)	5.59E-01	Wen et al.2014	134091		T/G	0.66	NA	5.00E-06	Melka et al.2012	598	-
rs5996074	22	SREBF2	A/G	0.47	- 0.0009(0.0053)	8.65E-01	Wen et al.2014	134091		A/G	0.69	0.0110(0.0048)	2.11E-02	Guo et al.2013	156932	-

## Sheet: Supplementary Table S2
Supplementary table 2. Studies conducted in cohorts of African ancestry
Study Type	Publication Year	Sample Size	Male/Female	Cohort Age Mean(SD)	Criteria for Discoverye	N° of Variants f (Discovery stage)	Criteria for Replicationg	N° of Variantsh (Replication stage)	N° of Variants Replicated fromi	N° of Variants Sucessfully Replicatied fromi	Reference
Fine mapping FTO study	2008	418 Caucasian and 578 AAa obese children,2270 Caucasian and 1424 AAa controls	NA	2-18	NA	NA	p<5.0E-2	NA	7	1	Grant et al.2008
Fine mapping MC4R study	2009	728 EAb and 1008 AAa obese children, 3960 EAb and 2715AAa controls	NA	2-18	NA	NA	p<5.0E-2	NA	3	0	Grant et al.2009
Fine mapping FTO study	2012	497 AAa	248/248	14.2(2.1)	NA	NA	p<5.0E-2	NA	44	12	Bollepalli et al.2012
GWAS	2010	6106( Disc:1931 AAa or Afro-Caribbean or Sub-Saharan African, Repd: 4175AAa or Afro-Caribbean	NA	43.7(10.1)	p<1.0E-5	23	p<5.0E-2	0	NA	NA	Kang et al.2010
GWAS	2012	5439(Disc: 1715 AAa or Afro-Caribbean; Repd: 3274 AAa or Afro-Caribbean)	2530/2909	53.4(11.7)	p<1.0E-4	59	p<2.5E-5	5	NA	NA	Ng et al.2012
Rep study	2012	4922 AAa	2013/2909	53.4(11.7)	NA	NA	p<5.0E-2	NA	46	7	Hester et al.2012
Meta-analysis GWAS	2013	12297 AAa	6768/5529	54.6(9.9)	p<2.4E-6	NA	p<5.0E-2	NA	11	6	Guo et al.2013
Fine mapping FTO study	2013	20488 AAa	2873/17615	58.5(7.7)	NA	NA	p<5.0E-2	NA	9	5	Peters et al.2013
Meta-analysis GWAS	2013	71412 AAa (Disc: 37956, Repd:6817; 25451)	NA	57.74(9.5)	p<1.19E-3	11	p<5.0E-8	3	36	16	Monda et al.2013
Fine mapping study	2013	29151 AAa	11234/17917	51.2(8.3)	NA	NA	p<5.8E-8	NA	21	8	Gong et al.2013
Rep study	2015	990 South Africans adolescent	524/466	13.7(0.2)	NA	NA	p<5.0E-2	NA	6	3	Pillay et al.2015
GWAS	2016	8420 (Disc: 1549 AAa Repd:6871)	722/7698	62(8.6)	p <5.0E-6	8	p<5.0E-2	0	NA	NA	Salinas et al.2016
GWAS	2017	12001 (Disc: 1570 Sub-Saharan African; Repd:1411 Sub-Saharan African and 9020 AAa)	4989/7012	53	p<2.5E-7	6	p<5.0E-8	1	NA	NA	Chen et al.2017
Fine mapping study	2017	35185 African Ancestry	8223/26962	51.3(9)	p<3.0E-4	NA	p<1.4E-3	NA	31	14	Fernandez-Rhodes et al.2017
Meta-analysis GWAS	2017	115790 (Disc:46696 AAa and 1056 Sub-Saharan African; Repd:10143 Sub-Saharan African and AAa)	16559/26193	49.8(10)	p<1.0E-4	NA	p<5.0E-8	NA	176	7	Ng et al.2017
a 'AA' represents 'African American'
b 'EA' represents 'European American'
c Discovery stage sample
d Replication stage sample
e Criteria for discovery stage
f Number of variants found in the I stage by c criteria
g Criteria for replication in Asian study (also as a criteria for other type studies)
h Number of variants found in the replication stage by e criteria
i European and Asian GWAS including (Chambers et al.2008;Loos et al.2008;Willer et al.2009;Thorleifsson et al.2009;Meyre et al.2009; Guo et al.2013;Speliotes et al.2010;Okada et al.2012;Wen et al.2012; Wen et al.2014;Locke et al.2015;Winkler et al.2015;Shungin et al.2015)

## Sheet: Supplementary Table S3
Supplementary table 3. Obesity susceptibility loci identified in cohorts of African ancestry
SNP	Positional candidate gene(s)a	Chrb	Allelec ALT/REFd	RAFe,f	Beta-Estimatesc(SE)e	p-value	Reference	Explained Variance (%)f
rs80068415	SEMA4D	9	C/T	0.0039	2.889(0.508)	1.34E-08	Chen et al.2017	0.065
rs6794092	PP13439,TMEM212	3	A/G	0.01	-0.167(0.036)	2.44E-06	Ng et al.2012	NA
rs268972	CDH12	5	C/A	0.66	0.091(0.023)	5.00E-05	Ng et al.2012	NA
rs6088887	FER1L4	20	A/G	0.18	-0.106(0.025)	2.53E-05	Ng et al.2012	NA
rs2033195	MFAP3,GALNT10	5	C/T	0.55	0.594(0.021)	5.57E-06	Ng et al.2012	NA
rs815611	MFAP3,GALNT10	5	A/G	0.44	-0.095(0.021)	5.36E-06	Ng et al.2012	NA
aPredicted gene is reported in reference studies.
bChromosomes is based on NCBI Build154 (GRCh38).
cAlternative alleles were treated as effective allele.
dThe allele frequency based on genome Aggregation database (gnomAD)
e'Standard Error' according to reference studies reported.
f'Explained variance' is the variance explained by each reported variant using the formula which uses the allele frequency (f) estimated in GWAS and estimates of the additive effect (ß) in meta-analysis: Explained variance = ß2 (1-f)2f (Akiyama et al.2017). To estimate the additive explained variance of only one newly identified BMI loci in African population, the explained variance was 0.065%.
